# Supplementary material for: ﻿Phylogenetic analysis of the Neotropical scarab beetle tribe Aegidiini (Coleoptera, Scarabaeidae, Orphninae) with description of new taxa
Source: Zookeys. 2023 Jun 6;1166:33–47. doi: 10.3897/zookeys.1166.102813 (PMC10265217; doi:10.3897/zookeys.1166.102813)
Supplement: XML Treatment for Aegidiina [file zookeys.1166.102813-treatment1.xml]

<!DOCTYPE tp:taxon-treatment
  PUBLIC "-//TaxonX//DTD Taxonomic Treatment Publishing DTD v0 20100105//EN" "tax-treatment-NSO.dtd">
<tp:taxon-treatment xmlns:tp="http://www.plazi.org/taxpub"><tp:treatment-meta><kwd-group><label>Taxon classification</label><kwd>
                  <named-content content-type="kingdom">Animalia</named-content>
                </kwd><kwd>
                  <named-content content-type="order">Coleoptera</named-content>
                </kwd><kwd>
                  <named-content content-type="family">Scarabaeidae</named-content>
                </kwd></kwd-group><mixed-citation publication-type="journal"><person-group><name><surname>Frolov</surname><given-names>Andrey V.</given-names></name><name><surname>Akhmetova</surname><given-names>Lilia A.</given-names></name><name><surname>Neita-Moreno</surname><given-names>Jhon César</given-names></name></person-group><article-title>﻿Phylogenetic analysis of the Neotropical scarab beetle tribe <tp:taxon-name><tp:taxon-name-part taxon-name-part-type="tribe">Aegidiini</tp:taxon-name-part></tp:taxon-name> (<tp:taxon-name><tp:taxon-name-part taxon-name-part-type="order">Coleoptera</tp:taxon-name-part></tp:taxon-name>, <tp:taxon-name><tp:taxon-name-part taxon-name-part-type="family">Scarabaeidae</tp:taxon-name-part></tp:taxon-name>, <tp:taxon-name><tp:taxon-name-part taxon-name-part-type="subfamily">Orphninae</tp:taxon-name-part></tp:taxon-name>) with description of new taxa</article-title><source>Zookeys</source><day>06</day><month>06</month><year>2023</year><volume>1166</volume><fpage>33</fpage><lpage>47</lpage><pub-id pub-id-type="doi">10.3897/zookeys.1166.102813</pub-id></mixed-citation></tp:treatment-meta><tp:nomenclature><label>﻿Subtribe</label><tp:taxon-name>
                <object-id xmlns:xlink="http://www.w3.org/1999/xlink" content-type="arpha" xlink:type="simple">6F4EAC81-5D3F-5D72-87E3-64062B101700</object-id>
                <tp:taxon-name-part taxon-name-part-type="subtribe">Aegidiina</tp:taxon-name-part>
              </tp:taxon-name><tp:taxon-authority>Paulian, 1984</tp:taxon-authority></tp:nomenclature><tp:treatment-sec sec-type="type genus" id="SECID0ETPAC"><title>Type genus.</title><p><italic><tp:taxon-name><tp:taxon-name-part taxon-name-part-type="genus" reg="Aegidium">Aegidium</tp:taxon-name-part></tp:taxon-name></italic>.</p></tp:treatment-sec><tp:treatment-sec sec-type="diagnosis" id="SECID0EBAAE"><title>Diagnosis.</title><p>Small to medium-sized beetles (body length 5–20 mm), brown to black colored without pattern, more or less densely punctate, smooth or densely setose. Mandibles subsymmetrical, without lateral processes, distinctly or feebly protruding past anterior margin of frontoclypeus in dorsal view. Labrum exposed or hidden under clypeus in dorsal view. Frontoclypeus symmetrical or subsymmetrical, without tubercles, horns or ridges, or in males with variably shaped bilobate anterior frontoclypeal process. Pronotum of males may be with deep excavation in the middle, with 2 horns or ridges bordering the excavation near anterior margin (lateral pronotal processes), and with a tubercle or small horn medially on the anterior margin (anterior pronotal process); these characters are subject to allometric variability and may not be developed in some males. Females have a convex pronotum without armature or pronotum impressed anteriorly on disc and with a tubercle medially on anterior margin. Propleurae with carinae separating anterolateral areas from basal area. Scutellum narrowly rounded apically, about 1/8–1/13 length of elytra. Elytra convex, with marked humeral umbones (except for brachypterous species). Surface flat or with two low ridges in basal half; the ridges may be more or less convex, smooth, to almost indistinct. Pubescence of dorsal side indistinct or dense. Wings fully developed or vestigial. Metepisternon triangular, its posterior angle rounded to triangular and situated in distinct concavity of epipleuron. Mesocoxal cavities connected by a hole. Protibiae with three outer teeth, somewhat serrate basad of the teeth, with a smaller, medial tooth in majority of males. In males, anterior spur is absent. Each procoxae with one elongate hollow. Mesotibiae with or without a tuft of setae ventroapically in males. Stridulatory file with relatively fine, evenly spaced carinae. Phallobase tube shaped with strongly sclerotized ventral side but without differentiation of ventral and dorsal sclerites; ventroapical plate absent or present. Parameres symmetrical, relatively long, apices tapering or curved downwards, with or without setae; a few species have complex, feeble sclerotised processes on the parameres lateroapically. Endophallus without armature or with a small group of spinules; in one species of <tp:taxon-name><tp:taxon-name-part taxon-name-part-type="genus" reg="Aegidium">Aegidium</tp:taxon-name-part></tp:taxon-name> there is a sclerite with two large curved spines. Spiculum gastrale T-, Y- or V-shaped, with setae on apical plate. Subcoxites oval, with dense, long setae mediabasally; coxites triangular, long, with dense short setae mediabasally and sparse long setae apically; stili distinct, elongated, or not separated from coxites.</p></tp:treatment-sec><tp:treatment-sec sec-type="Taxon composition" id="SECID0ETAAE"><title>Taxon composition.</title><p>The subtribe is comprised of <italic><tp:taxon-name><tp:taxon-name-part taxon-name-part-type="genus" reg="Aegidium">Aegidium</tp:taxon-name-part></tp:taxon-name></italic> Westwood, 1845 (25 spp), <italic><tp:taxon-name><tp:taxon-name-part taxon-name-part-type="genus" reg="Paraegidium">Paraegidium</tp:taxon-name-part></tp:taxon-name></italic> Vulcano et al., 1966 (6 spp), <italic><tp:taxon-name><tp:taxon-name-part taxon-name-part-type="genus" reg="Aegidiellus">Aegidiellus</tp:taxon-name-part></tp:taxon-name></italic> Paulian, 1984 (3 spp) and <italic><tp:taxon-name><tp:taxon-name-part taxon-name-part-type="genus" reg="Onorius">Onorius</tp:taxon-name-part></tp:taxon-name></italic> Frolov &amp; Vaz-de-Mello, 2015 (2 spp).</p></tp:treatment-sec><tp:treatment-sec sec-type="distribution" id="SECID0EVBAE"><title>Distribution.</title><p>Endemic to South and Central America.</p></tp:treatment-sec></tp:taxon-treatment>
