# Supplementary material for: ﻿Phylogenetic analysis of the Neotropical scarab beetle tribe Aegidiini (Coleoptera, Scarabaeidae, Orphninae) with description of new taxa
Source: Zookeys. 2023 Jun 6;1166:33–47. doi: 10.3897/zookeys.1166.102813 (PMC10265217; doi:10.3897/zookeys.1166.102813)
Supplement: XML Treatment for Aegidinina [file zookeys.1166.102813-treatment2.xml]

<!DOCTYPE tp:taxon-treatment
  PUBLIC "-//TaxonX//DTD Taxonomic Treatment Publishing DTD v0 20100105//EN" "tax-treatment-NSO.dtd">
<tp:taxon-treatment xmlns:tp="http://www.plazi.org/taxpub"><tp:treatment-meta><kwd-group><label>Taxon classification</label><kwd>
                  <named-content content-type="kingdom">Animalia</named-content>
                </kwd><kwd>
                  <named-content content-type="order">Coleoptera</named-content>
                </kwd><kwd>
                  <named-content content-type="family">Scarabaeidae</named-content>
                </kwd></kwd-group><mixed-citation publication-type="journal"><person-group><name><surname>Frolov</surname><given-names>Andrey V.</given-names></name><name><surname>Akhmetova</surname><given-names>Lilia A.</given-names></name><name><surname>Neita-Moreno</surname><given-names>Jhon César</given-names></name></person-group><article-title>﻿Phylogenetic analysis of the Neotropical scarab beetle tribe <tp:taxon-name><tp:taxon-name-part taxon-name-part-type="tribe">Aegidiini</tp:taxon-name-part></tp:taxon-name> (<tp:taxon-name><tp:taxon-name-part taxon-name-part-type="order">Coleoptera</tp:taxon-name-part></tp:taxon-name>, <tp:taxon-name><tp:taxon-name-part taxon-name-part-type="family">Scarabaeidae</tp:taxon-name-part></tp:taxon-name>, <tp:taxon-name><tp:taxon-name-part taxon-name-part-type="subfamily">Orphninae</tp:taxon-name-part></tp:taxon-name>) with description of new taxa</article-title><source>Zookeys</source><day>06</day><month>06</month><year>2023</year><volume>1166</volume><fpage>33</fpage><lpage>47</lpage><pub-id pub-id-type="doi">10.3897/zookeys.1166.102813</pub-id></mixed-citation></tp:treatment-meta><tp:nomenclature><label>﻿</label><tp:taxon-name>
                <object-id xmlns:xlink="http://www.w3.org/1999/xlink" content-type="arpha" xlink:type="simple">A3507804-862F-5B85-92A1-F157682388D8</object-id>
                <tp:taxon-name-part taxon-name-part-type="subtribe">Aegidinina</tp:taxon-name-part>
                <object-id xmlns:xlink="http://www.w3.org/1999/xlink" content-type="zoobank" xlink:type="simple">https://zoobank.org/CE492F83-9066-421E-B89B-53A36C1B1C4B</object-id>
              </tp:taxon-name><tp:taxon-authority>Frolov, Akhmetova &amp; Neita-Moreno</tp:taxon-authority><tp:taxon-status xmlns:xlink="http://www.w3.org/1999/xlink" xlink:type="simple">subtr. nov.</tp:taxon-status></tp:nomenclature><tp:treatment-sec sec-type="type genus" id="SECID0E5CAE"><title>Type genus.</title><p><italic><tp:taxon-name><tp:taxon-name-part taxon-name-part-type="genus" reg="Aegidinus">Aegidinus</tp:taxon-name-part></tp:taxon-name></italic> Arrow, 1904.</p></tp:treatment-sec><tp:treatment-sec sec-type="diagnosis" id="SECID0ELDAE"><title>Diagnosis.</title><p>Body small to mid-sized (length 6 to 12 mm), reddish brown to dark brown. Mandibles subsymmetrical, with long processes on the outer sides. Clypeus with tubercle or horn on anterior margin medially in males, without horn in females. Pronotum variably excavated medially in males, convex to depressed medially in females; anterior margin of pronotum in males with a tubercle or horn medially. Propleura with carinae separating anterolateral areas from basal area. Scutellum narrowly rounded posteriorly, about 1/12 length of elytra. Elytra convex, with marked humeral umbones and striae marked with elongated punctures, surface smooth. Wings fully developed. Metepisternon triangular, its posterior angle rounded to triangular and situated in distinct concavity of epipleuron. Mesocoxal cavities not connected by a hole. Protibiae with three outer teeth, somewhat serrate basad of the teeth, with a smaller, medial tooth in majority of males. In males, anterior spur is absent. Each procoxa with two hollows. Mesotibiae without a tuft of setae ventroapically in males. Stridulatory file with wide carinae medially becoming much narrower and denser proximally. Phallobase tube shaped with strongly sclerotised ventral side but without differentiation of ventral and dorsal sclerites; ventroapical plate absent. Parameres relatively short, with complex shape but without feeble sclerotised processes, apices without setae; in some species parameres strongly asymmetric. Endophallus with relatively well-developed armature consisting of a few groups of spinules, sometimes of different size. Spiculum gastrale Y-shaped, without setae on apical plate. Subcoxites variably shaped, sometimes angulate or with a process mediabasally; coxites variably shaped, with armature sort robust spinules in some species mediabasally, stili distinct, variably shaped, or indistinct, not separated from coxites.</p></tp:treatment-sec><tp:treatment-sec sec-type="Taxon composition" id="SECID0EQDAE"><title>Taxon composition.</title><p>Only type genus, <italic><tp:taxon-name><tp:taxon-name-part taxon-name-part-type="genus" reg="Aegidinus">Aegidinus</tp:taxon-name-part></tp:taxon-name></italic> Arrow, 1904 (16 spp).</p></tp:treatment-sec><tp:treatment-sec sec-type="distribution" id="SECID0E4DAE"><title>Distribution.</title><p>Endemic to South America.</p></tp:treatment-sec></tp:taxon-treatment>
