# Supplementary material for: ﻿Phylogenetic analysis of the Neotropical scarab beetle tribe Aegidiini (Coleoptera, Scarabaeidae, Orphninae) with description of new taxa
Source: Zookeys. 2023 Jun 6;1166:33–47. doi: 10.3897/zookeys.1166.102813 (PMC10265217; doi:10.3897/zookeys.1166.102813)
Supplement: XML Treatment for Aegidinus elbae [file zookeys.1166.102813-treatment4.xml]

<!DOCTYPE tp:taxon-treatment
  PUBLIC "-//TaxonX//DTD Taxonomic Treatment Publishing DTD v0 20100105//EN" "tax-treatment-NSO.dtd">
<tp:taxon-treatment xmlns:tp="http://www.plazi.org/taxpub"><tp:treatment-meta><kwd-group><label>Taxon classification</label><kwd>
                  <named-content content-type="kingdom">Animalia</named-content>
                </kwd><kwd>
                  <named-content content-type="order">Coleoptera</named-content>
                </kwd><kwd>
                  <named-content content-type="family">Scarabaeidae</named-content>
                </kwd></kwd-group><mixed-citation publication-type="journal"><person-group><name><surname>Frolov</surname><given-names>Andrey V.</given-names></name><name><surname>Akhmetova</surname><given-names>Lilia A.</given-names></name><name><surname>Neita-Moreno</surname><given-names>Jhon César</given-names></name></person-group><article-title>﻿Phylogenetic analysis of the Neotropical scarab beetle tribe <tp:taxon-name><tp:taxon-name-part taxon-name-part-type="tribe">Aegidiini</tp:taxon-name-part></tp:taxon-name> (<tp:taxon-name><tp:taxon-name-part taxon-name-part-type="order">Coleoptera</tp:taxon-name-part></tp:taxon-name>, <tp:taxon-name><tp:taxon-name-part taxon-name-part-type="family">Scarabaeidae</tp:taxon-name-part></tp:taxon-name>, <tp:taxon-name><tp:taxon-name-part taxon-name-part-type="subfamily">Orphninae</tp:taxon-name-part></tp:taxon-name>) with description of new taxa</article-title><source>Zookeys</source><day>06</day><month>06</month><year>2023</year><volume>1166</volume><fpage>33</fpage><lpage>47</lpage><pub-id pub-id-type="doi">10.3897/zookeys.1166.102813</pub-id></mixed-citation></tp:treatment-meta><tp:nomenclature><label>﻿</label><tp:taxon-name>
                <object-id xmlns:xlink="http://www.w3.org/1999/xlink" content-type="arpha" xlink:type="simple">18FB8582-5948-5EE6-B195-111C1236F078</object-id>
                <tp:taxon-name-part taxon-name-part-type="genus" reg="Aegidinus">Aegidinus</tp:taxon-name-part>
                <tp:taxon-name-part taxon-name-part-type="species" reg="elbae">elbae</tp:taxon-name-part>
                <object-id xmlns:xlink="http://www.w3.org/1999/xlink" content-type="zoobank" xlink:type="simple">https://zoobank.org/89396271-30BC-4CA1-BC43-010C3871E8C3</object-id>
              </tp:taxon-name><tp:taxon-authority>Neita-Moreno, Akhmetova &amp; Frolov</tp:taxon-authority><tp:taxon-status xmlns:xlink="http://www.w3.org/1999/xlink" xlink:type="simple">sp. nov.</tp:taxon-status><xref ref-type="fig" rid="F3">Fig. 3A–E</xref></tp:nomenclature><tp:treatment-sec sec-type="Differential diagnosis" id="SECID0E5QAE"><title>Differential diagnosis.</title><p><italic><tp:taxon-name><tp:taxon-name-part taxon-name-part-type="genus" reg="Aegidinus">Aegidinus</tp:taxon-name-part><tp:taxon-name-part taxon-name-part-type="species" reg="elbae">elbae</tp:taxon-name-part></tp:taxon-name></italic> sp. nov. is similar to <italic><tp:taxon-name><tp:taxon-name-part taxon-name-part-type="genus" reg="Aegidinus">A.</tp:taxon-name-part><tp:taxon-name-part taxon-name-part-type="species" reg="colbyae">colbyae</tp:taxon-name-part></tp:taxon-name></italic><xref ref-type="bibr" rid="B11">Frolov et al., 2019</xref>, <italic><tp:taxon-name><tp:taxon-name-part taxon-name-part-type="genus" reg="Aegidinus">A.</tp:taxon-name-part><tp:taxon-name-part taxon-name-part-type="species" reg="brasiliensis">brasiliensis</tp:taxon-name-part></tp:taxon-name></italic> Arrow, 1904 and <italic><tp:taxon-name><tp:taxon-name-part taxon-name-part-type="genus" reg="Aegidinus">A.</tp:taxon-name-part><tp:taxon-name-part taxon-name-part-type="species" reg="howeae">howeae</tp:taxon-name-part></tp:taxon-name></italic> Colby, 2009 in having mediobasal margins of dorsomedial lobes of parameres strongly sclerotized, protibia without medioapical tooth, and dorsal sides of parameres less overlapping, but differs from them in the parameres being distinctly longer and, in lateral view, abruptly separated into apical and basal parts (Fig. <xref ref-type="fig" rid="F3">3C</xref>).</p><fig id="F3" position="float" orientation="portrait"><object-id xmlns:xlink="http://www.w3.org/1999/xlink" content-type="doi" xlink:type="simple">10.3897/zookeys.1166.102813.figure3</object-id><object-id xmlns:xlink="http://www.w3.org/1999/xlink" content-type="arpha" xlink:type="simple">43280B46-2A13-5069-A32E-DD2E16DD8AE8</object-id><label>Figure 3.</label><caption><p><italic><tp:taxon-name><tp:taxon-name-part taxon-name-part-type="genus" reg="Aegidinus">Aegidinus</tp:taxon-name-part><tp:taxon-name-part taxon-name-part-type="species" reg="elbae">elbae</tp:taxon-name-part></tp:taxon-name></italic> Neita-Moreno, Akhmetova &amp; Frolov sp. nov. (<bold>A, C, D</bold> male, holotype <bold>B</bold> female, paratype) <bold>A, B</bold> habitus <bold>C</bold> aedeagus in lateral view <bold>D</bold> parameres in dorsal view <bold>E</bold> distributional record map.</p></caption><graphic xmlns:xlink="http://www.w3.org/1999/xlink" xlink:href="zookeys-1166-033_article-102813__-g003.jpg" position="float" orientation="portrait" xlink:type="simple" id="oo_860270.jpg"><uri content-type="original_file" xlink:type="simple">https://binary.pensoft.net/fig/860270</uri></graphic></fig></tp:treatment-sec><tp:treatment-sec sec-type="type material" id="SECID0E3TAE"><title>Type material.</title><p><bold><italic>Holotype</italic>.</bold> Male at <named-content xmlns:xlink="http://www.w3.org/1999/xlink" content-type="dwc:institutional_code" xlink:title="Instituto Alexander von Humboldt, Villa de Leyva, Boyacá, Colombia" xlink:href="http://grbio.org/institution/instituto-alexander-von-humboldt" xlink:type="simple">IAvH</named-content> (Fig. <xref ref-type="fig" rid="F3">3A</xref>): “COLOMBIA, Caquetá, Solano PNN/ Chiribiquete, Río Sararamano/Bosque Verde militar 300 m/<named-content xmlns:xlink="http://www.w3.org/1999/xlink" content-type="dwc:verbatimCoordinates" xlink:type="simple"><named-content content-type="geo-json" specific-use="{&#34;type&#34;:&#34;Point&#34;,&#34;coordinates&#34;:[-72.623333,0.246389]}" id="NCID0ETUAE" xlink:type="simple">0°14'47"N, 72°37'24"W</named-content></named-content> pitfall T2/T1 3-5.iv.2000, E. Gonzalez Leg.”, “<named-content xmlns:xlink="http://www.w3.org/1999/xlink" content-type="dwc:institutional_code" xlink:title="Instituto Alexander von Humboldt, Villa de Leyva, Boyacá, Colombia" xlink:href="http://grbio.org/institution/instituto-alexander-von-humboldt" xlink:type="simple">IAvH</named-content>-E-256378”. <bold><italic>Paratype</italic>.</bold> Female at <named-content xmlns:xlink="http://www.w3.org/1999/xlink" content-type="dwc:institutional_code" xlink:title="Instituto Alexander von Humboldt, Villa de Leyva, Boyacá, Colombia" xlink:href="http://grbio.org/institution/instituto-alexander-von-humboldt" xlink:type="simple">IAvH</named-content> (Fig. <xref ref-type="fig" rid="F3">3B</xref>) with following data: “COLOMBIA, Caquetá, Solano PNN/ Chiribiquete, Río Sararamano/Bosque Verde militar 300 m/<named-content xmlns:xlink="http://www.w3.org/1999/xlink" content-type="dwc:verbatimCoordinates" xlink:type="simple"><named-content content-type="geo-json" specific-use="{&#34;type&#34;:&#34;Point&#34;,&#34;coordinates&#34;:[-72.623333,0.246389]}" id="NCID0ENVAE" xlink:type="simple">0°14'47"N, 72°37'24"W</named-content></named-content> pitfall /3-5.iv.2000, E. Gonzalez Leg.”, “<named-content xmlns:xlink="http://www.w3.org/1999/xlink" content-type="dwc:institutional_code" xlink:title="Instituto Alexander von Humboldt, Villa de Leyva, Boyacá, Colombia" xlink:href="http://grbio.org/institution/instituto-alexander-von-humboldt" xlink:type="simple">IAvH</named-content>-E-256379”.</p></tp:treatment-sec><tp:treatment-sec sec-type="description" id="SECID0EXVAE"><title>Description.</title><p>Male (Fig. <xref ref-type="fig" rid="F3">3A, C, D</xref>).</p><p><bold><italic>Body length</italic></bold> 9.6 mm. <bold><italic>Colour</italic></bold> uniformly dark brown.</p><p><bold><italic>Anterior</italic></bold> margin of frontoclypeus with horn rounded apically.</p><p><bold><italic>Pronotum</italic></bold> with widely rounded lateral margins, narrower than elytra, 1.6 times wider than length. Posterior angles widely rounded. Anterior margin bordered, border complete medially, with feeble gibbosity. Base of pronotum not bordered, with a few large rounded punctures laterally and a few small medially. Pronotal disc feebly excavated anteromedially, with two gibbosities in centre. Pronotum punctate with a few large rounded punctures laterally and anteromedially and with minute, feebly visible punctures throughout.</p><p><bold><italic>Scutellum</italic></bold> subtriangular, narrowly rounded posteriorly, about 1/11 length of elytra.</p><p><bold><italic>Elytra</italic></bold> almost as long as wide, widest medially and rounded apically, with humeral and apical humps. First elytral stria as continuous line, connected basally with undulate line from scutellum to humeral hump. Other striae marked with rows of sparse punctures; punctures somewhat V- and comma-shaped on basal part of elytra, becoming smaller towards apices.</p><p>
                <bold><italic>Macropterous</italic>.</bold>
              </p><p><bold><italic>Legs</italic>.</bold> Protibiae with 3 outer teeth, without medioapical tooth. Lateral margin basad of outer teeth not crenulate. Apical spur of protibia absent. Middle and hind legs similar in shape; metafemora and metatibiae about 1/8 longer than the mesofemora and mesotibiae. Mesotibia and metatibiae with 2 apical spurs, inner margin almost straight, outer margin with 1 transverse keel. Upper spur of hind tibiae as long as two basal tarsomeres. Claws 1/3 length of apical tarsomere. Femora almost impunctate.</p><p><bold><italic>Aedeagus</italic>.</bold> Phallobase without ventroapical plate. Parameres long (about 0.7 length of phallobase). Parameres symmetrical, of complex shape (Fig. <xref ref-type="fig" rid="F3">3C, D</xref>): in the lateral view, they are abruptly separated into apical and basal parts; basal parts with 2 acute processes, apical parts somewhat dilating, giving the shape of a cup, acute and curved at very apex.</p><p><bold>Female</bold> (Fig. <xref ref-type="fig" rid="F3">3B</xref>) differs from male in having relatively wider elytra, pronotum and head without excavations and armature, and in having a protibial spur. Body length 8.7 mm.</p></tp:treatment-sec><tp:treatment-sec sec-type="distribution" id="SECID0EIYAE"><title>Distribution.</title><p>The species is known from a single locality in Caquetá, Colombian Amazonia (Fig. <xref ref-type="fig" rid="F3">3E</xref>).</p></tp:treatment-sec><tp:treatment-sec sec-type="etymology" id="SECID0ESYAE"><title>Etymology.</title><p>The species is dedicated to Lic. Elba Moreno de Neita, mother of JCNM, to honor her memory.</p></tp:treatment-sec><ref-list><ref id="B11"><mixed-citation xmlns:xlink="http://www.w3.org/1999/xlink" xlink:type="simple"><person-group><name name-style="western"><surname>Frolov</surname><given-names>AV</given-names></name><name name-style="western"><surname>Akhmetova</surname><given-names>LA</given-names></name><name name-style="western"><surname>Vaz-de-Mello</surname><given-names>FZ</given-names></name></person-group> (<year>2019</year>) <article-title>Contribution to the knowledge of <italic><tp:taxon-name><tp:taxon-name-part taxon-name-part-type="genus">Aegidinus</tp:taxon-name-part></tp:taxon-name></italic> Arrow (<tp:taxon-name><tp:taxon-name-part taxon-name-part-type="order">Coleoptera</tp:taxon-name-part></tp:taxon-name>: <tp:taxon-name><tp:taxon-name-part taxon-name-part-type="family">Scarabaeidae</tp:taxon-name-part></tp:taxon-name>: <tp:taxon-name><tp:taxon-name-part taxon-name-part-type="subfamily">Orphninae</tp:taxon-name-part></tp:taxon-name>): new species and comments on the classification and nomenclature.</article-title><source>Journal of Natural History</source><volume>53</volume>(<issue>11–12</issue>): <fpage>725</fpage>–<lpage>747</lpage>. <ext-link xlink:href="10.1080/00222933.2019.1606953" ext-link-type="doi" xlink:type="simple">https://doi.org/10.1080/00222933.2019.1606953</ext-link></mixed-citation></ref></ref-list></tp:taxon-treatment>
